# Supplementary material for: Understanding Rural Women’s Domestic Work Experiences (DWE) in Ibadan, Nigeria: Development of a Measurement Tool Using Confirmatory Factor Analysis
Source: Int J Environ Res Public Health. 2021 Oct 21;18(21):11043. doi: 10.3390/ijerph182111043 (PMC8582860; doi:10.3390/ijerph182111043)
Supplement: Supplementary file 1 [file ijerph-18-11043-s001.zip]

Archive with 1 entries (1 files):
- ijerph-1379706-supplementary.pdf
